# Supplementary material for: Histopathological observation and HSP genes expression analysis of Puccinia triticina under high-temperature stress in Jinmai region
Source: Front Microbiol. 2025 Mar 27;16:1546550. doi: 10.3389/fmicb.2025.1546550 (PMC11984948; doi:10.3389/fmicb.2025.1546550)
Supplement: SUPPLEMENTARY TABLE 1 — Sequences of the primers for determining the mRNA relative expression of Pt. [file Table_1.xlsx]

## Sheet: Sheet1
Accession	F Primer (5'- 3')	R Primer (5'- 3')
Pt	GGTTCCAGCGATAGATCGAG	CAACTACGACCAGCCACTCA
Pthsp90	CAGTCTCCTTGTGTGCTCGT	GGTGAAGCCGGAAGTCAAGA
Pthsp60	ACCATTTCAGCTAACGGCGA	TAGGGGGAGATGTAACCCCG
PthspHSS1	TCTTGTCTGGCGACACTTCC	TGAGAGGGGTGAAGACACCA
PthspSSB	TCTGCCGAACAAACCCCTAC	GTTACCCTGGTCATTGGCGA
Pthp	AAGGTATTCGCTGCGGACAG	TCCACCGACATGCCAATCTC
